# Supplementary material for: Potential hominin affinities of Graecopithecus from the Late Miocene of Europe
Source: PLoS One. 2017 May 22;12(5):e0177127. doi: 10.1371/journal.pone.0177127 (PMC5439669; doi:10.1371/journal.pone.0177127)
Supplement: S1 Table — RI = robusticity index. Values in parantheses = corrections for breakage. Data: G. freybergi: *this study; Ouranopithecus macedoniensis (RPl-54: *this study and [47]; RPl-56, 75 and NKT-21: [47]; RPl-89, 90, 80; 94: [48]); Ankarapithecus meteai: (AS95-500: [49]); Sivapithecus sivalensis and S. punjabicus: (several samples: [45]); Nakalipithecus nakayamai: (KNM-NA46400:[50]); Australopithecus anamensis (KNM-KP 29281, 29287, 31713: [51]); Australopithecus deyiremeda (BR-VP-3/14; WYT-VP-2/10: [52]); Australopithecus afarensis, Au. africanus, early Homo, Paranthropus robustus and P. boisei (several samples: [52]). (XLSX) [file pone.0177127.s004.xlsx]

## Sheet: Tabelle1
S1 Table. Mandibular corpus dimensions of G. freybergi and other Miocene and Pliocene hominids.
		Corpus height at p3/p4	Corpus breadth at p3/p4	Corpus height at p4	Corpus breadth at p4	Corpus height at p4/m1	Corpus breadth at p4/m1	Corpus height at m1	Corpus breadth at m1	Corpus height at m1/m2	Corpus breadth at m1/m2	Corpus height at m2	Corpus breadth at m2	Corpus height at m2/m3	Corpus breadth at m2/m3	Corpus height at m3	Corpus breadth at m3
G. freybergi	left*	crushed	(≥ 10.3)	crushed	(≥ 9.9)	crushed	(≥ 11.1)	crushed	(≥ 11.1)	crushed	(≥ 12.8)	(≥ 25.7)	(≥ 13.6)	(≥ 25.4)	14.5	(≥ 26.1)	17.1
(holotype)	RI*	-		-		-		-		-		0.529183		0.570866		0.655172
O. macedoniensis	left*;[46]	29.8; 30.5	16.8; 16.0	29.6; -	15.5; -	29.4; -	15.1; -	28.1; -	15.9; -	27.0; 28.0	17.2; 17.2	26.9; -	20.2; -	-	-	-	-
(RPL-54; female)	right*;[46]	31.8; 32.5	16.6; 15.5	31.0; -	16.4; -	30.0; -	16.7; -	28.0; -	17.0; -	27.0; 27.5	17.8; 16.5	24.7; -	20.7; -	-	-	-	-
	mean*	30.8	16.7	30.3	15.95	29.7	15.9	28.05	16.45	27	17.5	25.8	20.45	-	-	-	-
	RI*	0.542208		0.526403		0.535354		0.586453		0.648148		0.792636		-		-
O. macedoniensis	left	48	17.2	-	-	-	-	-	-	46.5	17.7	-	-	-	-	-	-
(RPL-56; male)	right	-	-	-	-	-	-	-	-	-	-	-	-	-	-	-	23.5
	RI	0.358333		-		-		-		0.380645		-		-		-
O. macedoniensis	left	47.5	17.2	-	-	-	-	-	-	45	17.7	-	-	-	-	38.5	23.3
(RPL-75; male)	right	45.4	18	-	-	-	-	-	-	45	19	-	-	-	-	38.7	24.8
	mean	46.45	17.6	-	-	-	-	-	-	45	18.35	-	-	-	-	38.6	24.05
	RI	0.378902		-		-		-		0.407778		-		-		0.623057
O. macedoniensis	left	31	14	-	-	-	-	-	-	28	-	-	-	-	-	-	-
(NKT-21; female)	right	32	-	-	-	-	-	-	-	28	15.5	-	-	-	-	(30)	21.5
	mean	31.5	14	-	-	-	-	-	-	28	15.5	-	-	-	-	30	21.5
	RI	0.444444		-		-		-		0.553571		-		-		0.716667
O. macedoniensis	left	-	-	-	-	-	-	-	-	42.7	22.3	-	-	-	-	37.1	25.5
(RPL-89; male)	right	-	19.5	-	-	-	-	-	-	41.2	20.1	-	-	-	-	(38)	-
	mean	-	19.5	-	-	-	-	-	-	41.95	21.2	-	-	-	-	37.55	25.5
	RI	-		-		-		-		0.505364		-		-		0.679095
O. macedoniensis	left	36?	16.3	-	-	-	-	-	-	32	15.6	-	-	-	-	26	22.4
(RPL-90; female)	right	31	16.7	-	-	-	-	-	-	30.2	15.4	-	-	-	-	-	-
	mean	33.5	16.5	-	-	-	-	-	-	31.1	15.5	-	-	-	-	26	22.4
	RI	0.492537		-		-		-		0.498392		-		-		0.861538
O. macedoniensis	right	-	17.3	-	-	-	-	-	-	30.7	17.6	-	-	-	-	27.5	21.5
(RPL-80; female)	RI	-		-		-		-		0.57329		-		-		0.781818
O. macedoniensis	left	35.5	16.4	-	-	-	-	-	-	32.6	16.4	-	-	-	-	29	20.8
(RPL-94; male)	RI	0.461972		-		-		-		0.503067		-		-		0.717241
A. meteai		-	-	27.5	14.4	-	-	-	-	-	-	-	-	-	-	26.2	26.1
(AS95-500)	RI	-		0.52		-		-		-		-		-		1
S. sivalensis		-	-	-	-	-	-		-	-	-	-	-	-	-	-	-
(sample size: 4-10)	RI (mean)	-		0.502		-		0.685		-		-		-		-
S. punjabicus		-	-	-	-	-	-		-	-	-	-	-	-	-	-	-
(sample size: 2-5)	RI (mean)	-		0.531		-		0.594		-		-		-		-
N. nakayamai	right	-	-	-	-	-	-	~44	19.8	-	-	-	-	-	-	-	-
(KNM-NA46400)	RI	-		-		-		0.45		-		-		-		-
Au. anamensis		-	-	-	-	34.5	17.8	34	18.5	34	19	-	21	-	-	-	-
(KNM-KP29281)	RI	-		-		0.52		0.54		0.56		-		-		-
Au. anamensis		-	-	-	-	41	19.7	40.5	20	-	21.5	-	22.5	-	-	-	-
(KNM-KP29287)	RI	-		-		0.48		0.49		-		-		-		-
Au. anamensis		-	-	-	-	29	17.8	29	18	29	19.3	-	-	-	-	-	-
(KNM-KP31713)	RI	-		-		0.61		0.62		0.67		-		-		-
Au. deyiremeda	left	-	-	36.6	21.1	36.6	22.8	33.8	24.5	33.3	25.3	32.4	28.2	30.8	28.1	-	-
(BRT-VP-3/14)	right	-	-	35.8	21.8	35.9	22.7	33	23.6	31.9	28	30.5	29	28.5	29.5	-	-
	mean	-	-	36.2	21.5	36.1	22.8	33.4	24.1	32.6	26.7	31.5	28.6	29.7	28.8	-	-
	RI	-		0.592541		0.63		0.72		0.82		0.91		0.97		-
Au. deyiremeda	right	-	-	35.7	23.8	34.8	27.1	34.3	26.2	-	-	-	-	-	-	-	-
(WYT-VP-2/10)	RI	-		0.67		0.78		0.76		-		-		-		-
Au. afarensis	RI (mean)	-		-		-		0.58		-		0.7		-		-
(sample size: 19-22)	RI (range)	-		-		-		0.48 - 0.76		-		0.56 - 0.88		-		-
Au. africanus	RI (mean)	-		-		-		0.61		-		0.76		-		-
(sample size: 4-5)	RI (range)	-		-		-		0.56 - 0.65		-		0.64 - 0.97		-		-
Early Homo	RI (mean)	-		-		-		0.63		-		0.67		-		-
(sample size: 16-22)	RI (range)	-		-		-		0.51 - 0.74		-		0.54-0.79		-		-
P. robustus	RI (mean)	-		-		-		0.66		-		0.76		-		-
(sample size: 5)	RI (range)	-		-		-		0.55 - 0.75		-		0.62 - 0.83		-		-
P. boisei	RI (mean)	-		-		-		0.69		-		0.76		-		-
(sample size: 23-25)	RI (range)	-		-		-		0.57 - 0.80		-		0.63 - 0.86		-		-
RI = robusticity index. Values in parantheses = corrections for breakage. Data: G. freybergi: *this study; Ouranopithecus macedoniensis (RPl-54: *this study and [47]; RPl-56, 75 and NKT-21: [47]; RPl-89, 90, 80; 94: [48]); Ankarapithecus meteai: (AS95-500: [49]); Sivapithecus sivalensis and S. punjabicus: (several samples: [45]); Nakalipithecus nakayamai: (KNM-NA46400:[50]); Australopithecus anam…
