# Supplementary material for: Potential hominin affinities of Graecopithecus from the Late Miocene of Europe
Source: PLoS One. 2017 May 22;12(5):e0177127. doi: 10.1371/journal.pone.0177127 (PMC5439669; doi:10.1371/journal.pone.0177127)
Supplement: S3 Table — Parantheses indicate estimations. In specimens that preserve the left and right dentition, the mean value of both teeth is given. Data: G. freybergi: this study; O. macedoniensis: [47, 48]; O. turkae: [41]; N. nakayamai: [50]; A. meteai: [49, 55]; S. tchadensis: [3]; O. tugenensis: [2]; Ar. kadabba: [9]; Ar. ramidus and A. afarensis: [1]; A. anamensis:[33]; P. troglodytes: [57]. (XLSX) [file pone.0177127.s006.xlsx]

## Sheet: Tabelle1
S3 Table. Dental crown dimensions in p4 and m2 of G. freybergi compared to fossil hominids and chimpanzees.
p4	specimen or sample size	sex	length (mesio-distal) [mm]	width (bucco-lingual) [mm]
G. freybergi	type specimen	male?	9.1	-
O. macedoniensis	R.Pl. 54 (mean)	female	9.6	10.6
O. macedoniensis	NKT 21 (mean)	female	8.45	11
O. macedoniensis	R.Pl. 89 (mean)	male	10.95	11.7
O. macedoniensis	R.Pl. 55 (mean)	male	10.05	12.05
O. macedoniensis	R.Pl. 56	male	11	11.8
O. macedoniensis	R.Pl. 75 (mean)	male	10.25	12.35
O. turkae	CO-71	female	8.3	9.5
O. turkae	CO-300 (mean)	male	9.8	12.1
N. nakayamai	KNM-NA46424	-	10.4	14
A. meteai	AS95-500 (mean)	female	7.55	9.7
A. meteai	type specimen	male	10.6	12.1
S. tchadensis	TM 266-02-154-1	-	8	-
O. tugenensis	BAR 1390'00	-	(8.00)	(9.00)
Ar. kadabba	ALA-VP-2/10	-	(8.10)	10
cf. Ar. kadabba	ABD1/P1	-	8.3	9.9
Ar. ramidus	ARA-VP-1/128	-	(7.5)	9.5
Ar. ramidus	ARA-VP-6/1	-	8.9	9.7
A. anamensis	(n=8/9)	-	7.4-9.8; mean=8.8	9.6-11.9; mean=10.7
A. afarensis	(n=15/14)	-	7.7-11.1; mean=9.7	9.8-12.8; mean=10.9
Pan troglodytes	(n=15/16)	-	mean=8.1; s.d.=0.6	mean=8.8; s.d.=0.8
m2	specimen or sample size	sex	length (mesio-distal) [mm]	width (bucco-lingual) [mm]
G. freybergi	type specimen	male?	~14.20	13.2
O. macedoniensis	R.Pl. 79 (mean)	female	14.2	13.9
O. macedoniensis	R.Pl. 84	female	13.7	13.7
O. macedoniensis	R.Pl. 88 (mean)	female	14.3	13.9
O. macedoniensis	R.Pl. 54 (mean)	female	14.2	13.15
O. macedoniensis	NKT 21 (mean)	female	13.25	13.8
O. macedoniensis	R.Pl. 89 (mean)	male?	17.2	15.25
O. macedoniensis	R.Pl. 55 (mean)	male	16.15	15.1
O. macedoniensis	R.Pl. 56	male	16.3	15
O. macedoniensis	R.Pl. 75 (mean)	male	16.75	16.6
O. macedoniensis	R.Pl. 76	male	-	15.3
O. turkae	CO-710	female	12.9	11.6
O. turkae	CO-300	male	15.7	14.1
N. nakayamai	KNM-NA46400	male?	16.2	15.8
A. meteai	AS95-500 (mean)	female	12.25	12.05
A. meteai	type specimen	male	16.3	14.6
S. tchadensis	TM 266-02-154-1	-	12.5	-
Orrorin tugenensis	BAR 1000'00	-	(11.5)	(11.8)
Ar. kadabba	ALA-VP-2/10	-	(12.7)	11.8
Ar. ramidus	ARA-VP-1/128	-	(13.0)	11.9
A. anamensis	(n=8/11)	-	13.0-15.9; mean=14.1	12.3-15.1; mean=13.5
A. afarensis	(n=23/22)	-	12.4-16.2; mean=14.3	12.1-15.2; mean=13.5
Pan troglodytes	(n=15/15)	-	mean=11.3; s.d.=0.5	mean=10.6; s.d.=0.9
Parantheses indicate estimations. In specimens that preserve the left and right dentition, the mean value of both teeth is given. Data: G. freybergi: this study; O. macedoniensis: [47, 48]; O. turkae: [41]; N. nakayamai: [50]; A. meteai: [49, 55]; S. tchadensis: [3]; O. tugenensis: [2]; Ar. kadabba: [9]; Ar. ramidus and A. afarensis: [1]; A. anamensis:[33]; P. troglodytes: [57].
