# Supplementary material for: Potential hominin affinities of Graecopithecus from the Late Miocene of Europe
Source: PLoS One. 2017 May 22;12(5):e0177127. doi: 10.1371/journal.pone.0177127 (PMC5439669; doi:10.1371/journal.pone.0177127)
Supplement: S4 Table — In specimens that preserve the left and right dentition, the mean value of both teeth is given. Data: cf. Graecopithecus sp.: [39]; O. macedoniensis: [39, 48, 56]; O. turkae: [41]. (XLSX) [file pone.0177127.s007.xlsx]

## Sheet: Tabelle1
S4 Table. Dental crown dimensions in P4 of cf. Graecopithecus sp., O. macedoniensis and O. turkae.
P4	specimen or sample size	sex	length (mesio-distal) [mm]	width (bucco-lingual) [mm]
cf. Graecopithecus sp.	RIM 438/387	-	8.2	12.3
O. macedoniensis	R.Pl. 193	male	8.6	13.6
O. macedoniensis	R.Pl. 120 (mean)	male	9	14.55
O. macedoniensis	R.Pl. 78	male	-	13.4
O. macedoniensis	R.Pl. 90 (mean)	male	9.35	13
O. macedoniensis	R.Pl. 226	male	10.2	14.1
O. macedoniensis	R.Pl. 231	male	9.5	13.5
O. macedoniensis	R.Pl. 232	male	9.5	14
O. macedoniensis	R.Pl. 101	female	7.9	12.5
O. macedoniensis	R.Pl. 80	female	9	13.2
O. macedoniensis	R.Pl. 81	female	8.7	13.3
O. macedoniensis	NKT 89 (mean)	female	7.25	12.6
O. turkae	CO-205	male	9.9	14.6-14.8
In specimens that preserve the left and right dentition, the mean value of both teeth is given. Data: cf. Graecopithecus sp.: [39]; O. macedoniensis: [39, 48, 56]; O. turkae: [41].
