# Supplementary material for: Potential hominin affinities of Graecopithecus from the Late Miocene of Europe
Source: PLoS One. 2017 May 22;12(5):e0177127. doi: 10.1371/journal.pone.0177127 (PMC5439669; doi:10.1371/journal.pone.0177127)
Supplement: S5 Table — Data: cf. Graecopithecus sp. and G. freybergi: this study; O. turkae: [41]; Griphopithecus, H. sapiens (Ho 08 and Ho23), P. troglodytes, G. gorilla and P. pygmaeus: [59]; H. sapiens (n = 10): [60]; H. sapiens (n = 34): [58]. (XLSX) [file pone.0177127.s008.xlsx]

## Sheet: Tabelle1
S5 Table. Radial enamel thickness of fossil and extant hominids.
tooth position	species	specimen or sample size	radial enamel thickness (lingual) [mm]	radial enamel thickness (buccal) [mm]
P4	cf. Graecopithecus sp.	RIM 438/387	-	1.55
p4	G. freybergi	type specimen	1.5	-
m2	G. freybergi	type specimen	1.4	1.15
	Ouranopithecus turkae	CO-300 ♂	2.08	2.35
	Griphopithecus alpani	B 13	0.94	1.26
	Griphopithecus alpani	B 17	0.81	1.16
	Griphopithecus darwini	B 64	1.23	1.3
	Homo sapiens	Ho 08	1.1	1.79
	Homo sapiens	Ho 23	1.16	1.53
	Homo sapiens	(mean, n=10)	1.19 (1.0-1.5)	-
	Homo sapiens	(mean, n=34)	1.49 (1.15-1.9)	1.81 (1.48-2.17)
	total range (H. sapiens)		1.0 - 1.9	1.48 - 2.17
	Pan troglodytes	Pa 08 ♂	0.73	0.53
	Pan troglodytes	Pa 11 ♂	0.98	0.71
	Pan troglodytes	Pa 20 ♀	0.72	0.77
	Pan troglodytes	Pa 23 ♀	0.87	0.94
	total range (P. troglodytes)		0.72 - 0.98	0.53 - 0.94
	Gorilla gorilla	G 08 ♂	0.8	1.24
	Gorilla gorilla	G 11 ♂	1.01	1.32
	Gorilla gorilla	G 20 ♀	0.91	0.93
	Gorilla gorilla	G 23 ♀	0.83	0.94
	total range (G. gorilla)		0.80 - 1.01	0.93 - 1.32
	Pongo pygmaeus	Po 08 ♂	1.09	0.87
	Pongo pygmaeus	Po 11 ♂	1.09	1.18
	Pongo pygmaeus	Po 20 ♀	0.94	0.97
	total range (P. pygmaeus)		0.94 - 1.09	0.97 - 1.18
Data: cf. Graecopithecus sp. and G. freybergi: this study; O. turkae: [41]; Griphopithecus, H. sapiens (Ho 08 and Ho23), P. troglodytes, G. gorilla and P. pygmaeus: [59]; H. sapiens (n=10): [60]; H. sapiens (n=34): [58].
