# Supplementary material for: Potential hominin affinities of Graecopithecus from the Late Miocene of Europe
Source: PLoS One. 2017 May 22;12(5):e0177127. doi: 10.1371/journal.pone.0177127 (PMC5439669; doi:10.1371/journal.pone.0177127)
Supplement: S6 Table — The preserved root length of fragmentary roots is indicated as minimum length (>). Estimations of their maximum length are given for G. freybergi (in brackets); see also S3 Fig. The measured root positions are indicated as follows: single root (1R), mesial root (m), distal root (d). Data: G. freybergi: this study; S. tchadensis: [28]; Ar. ramidus: [31]; Au. anamensis and Au. afarensis [65]; P. pygmaeus, G. gorilla, P. troglodytes and H. sapiens [64]. For the comparability between studies see in Methods. (XLSX) [file pone.0177127.s009.xlsx]

## Sheet: Tabelle1
S6 Table. Absolute root lengths in the lower dentition (c-m3) of G. freybergi and comparative species.
	G. freybergi (type specimen)
	left	[estimated]	right	[estimated]
c (1R)	> 16.1	[25.5]	-
p3 (m)	> 9.2	[16.5]	>10.0	[16.5]
p4 (m)	> 12.6	[15.9]	>12.4	[15.9]
m1 (d)	> 13.5	[13.6]	14.5
m2 (m)	> 16.9	[18.0]	17.6
m3 (m)	15.6		16.9
	S. tchadensis					Ar. ramidus
	min	max	mean	S.D.	n	min	max	mean	S.D.	n
c	-	-	27.9	-	1	25	31.4	26.9	-	4
p3	16.53	18.11	17.32	-	2	-	-	-	-	0
p4	16.13	16.44	16.285	-	2	-	-	-	-	0
m1	19.75	20.87	20.26	-	3	-	-	-	-	0
m2	-	-	18.82	-	1	-	-	-	-	0
m3	-	-	14.71	-	1	-	-	-	-	0
	Au. anamensis					Au. afarensis
	min	max	mean	S.D.	n	min	max	mean	S.D.	n
c	20.3	31.8	26.7	-	3	21	24.3	22.8	-	3
p3	-	-	-	-	-	-	-	-	-	-
p4	-	-	-	-	-	-	-	-	-	-
m1	-	-	-	-	-	-	-	-	-	-
m2	-	-	-	-	-	-	-	-	-	-
m3	-	-	-	-	-	-	-	-	-	-
	Pongo pygmaeus (♂)					Pongo pygmaeus (♀)
	min	max	mean	S.D.	n	min	max	mean	S.D.	n
c (1R)	36	45.2	40.6	4	6	24.1	36	30.5	4	9
p3 (m)	23.7	32.4	26.8	2.5	17	19.6	33.5	23.7	4	13
p4 (m)	19.5	29.6	24.1	2.9	17	14.8	31.5	21.5	4	15
m1 (d)	17	26.8	21.3	2	19	14	25.4	19.1	2.5	15
m2 (m)	17.2	25.7	21.6	2.5	17	15	26.7	19.2	3	14
m3 (m)	13.7	22.2	18.8	2.6	13	13	17.9	15.6	1.8	7
	Gorilla gorilla (♂)					Gorilla gorilla (♀)
	min	max	mean	S.D.	n	min	max	mean	S.D.	n
c (1R)	32.2	41.7	35.9	2.8	17	24.6	33	29.4	2.2	13
p3 (m)	20	29.6	23.8	2.8	23	18.2	26.3	21.1	2.3	16
p4 (m)	17.6	24.3	21.2	1.9	22	15.3	23.1	19.7	1.9	15
m1 (d)	16.1	27.8	19.9	2.8	23	16.6	20.7	19.3	1.4	17
m2 (m)	16.4	26.6	20.4	2.5	23	15.6	20.3	18.4	1.3	17
m3 (m)	12.7	24.4	17.7	2.5	22	13.1	17.4	15.4	1.2	15
	Pan troglodytes (♂)					Pan troglodytes (♀)
	min	max	mean	S.D.	n	min	max	mean	S.D.	n
c (1R)	25.7	35.9	31.6	2.8	16	20.7	30.1	24.1	2.7	11
p3 (m)	12.5	23.4	18.3	2.7	16	13.5	20.2	17.8	2.4	6
p4 (m)	13.3	23	17.8	2.2	20	12.4	18.6	15.8	1.8	11
m1 (d)	12.3	16.4	14.5	1.2	20	11.9	16.2	13.8	1.4	11
m2 (m)	10	15.8	13.1	1.5	20	11	15.1	13	1.4	11
m3 (m)	8.8	13.3	10.8	1.3	20	8.3	12.8	10.2	1.5	11
	H. sapiens (♂)					H. sapiens (♀)
	min	max	mean	S.D.	n	min	max	mean	S.D.	n
c (1R)	15	25.5	19.1	3.2	14	12.6	19.8	16.5	2.1	17
p3 (1R)	13.5	21.2	16.2	2.2	14	12.6	18.5	15.2	1.6	17
p4 (1R)	13.3	21.4	16.8	2.2	15	12.4	18.6	15.1	1.7	18
m1 (d)	12.1	18.1	14.3	1.6	16	11	14.6	13.3	1	17
m2 (m)	12.3	18	14.8	1	16	10.8	16.1	13.3	1.5	17
m3 (m)	10.6	17.2	12.7	1.9	13	10.6	15.8	12.9	1.8	14
The preserved root length of fragmentary roots is indicated as minimum length (>). Estimations of their maximum length are given for G. freybergi (in brackets); see also S3 Fig. The measured root positions are indicated as follows: single root (1R), mesial root (m), distal root (d). Data: G. freybergi: this study; S. tchadensis: [28]; Ar. ramidus: [31]; Au. anamensis and Au. afarensis [65]; P. py…
